# Supplementary material for: Phosphorylation of TET2 by AMPK is indispensable in myogenic differentiation
Source: Epigenetics Chromatin. 2019 Jun 4;12:32. doi: 10.1186/s13072-019-0281-x (PMC6547497; doi:10.1186/s13072-019-0281-x)
Supplement: Supplementary file 2 — Additional file 2. Table S2. Peaks of Histone marks at the mouse Pax7 locus* (Excel file). [file 13072_2019_281_MOESM2_ESM.xlsx]

## Sheet: Sheet1
Table S2: Peaks of Histone marks at the mouse Pax7 locus*
Zhang T, et al. Phosphorylation of TET2 by AMPK is indispensable myogenic differentiation
GSM	SampleID	Factors	Sequence	Distance to the TSS	Enrichment Score	-log10(p value)	-log10(q value)	Attribute	Title	Source Name
GSM1101723	38168	H3K27ac	chr4:139797743,139797987	35103	5.57	14.22	10.71	intron (NM_011039, intron 4 of 8)	ChIP_H3K27ac_C2C12_6hDAPT_repl1	C2C12_ChIP_H3K27ac_6hDAPT
GSM1101723	38168	H3K27ac	chr4:139797191,139797404	35671	3.54	6.47	3.72	intron (NM_011039, intron 4 of 8)	ChIP_H3K27ac_C2C12_6hDAPT_repl1	C2C12_ChIP_H3K27ac_6hDAPT
GSM1101723	38168	H3K27ac	chr4:139770877,139771078	61991	3.62	9.11	6.08	intron (NM_011039, intron 7 of 8)	ChIP_H3K27ac_C2C12_6hDAPT_repl1	C2C12_ChIP_H3K27ac_6hDAPT
GSM1101725	38169	H3K4me1	chr4:139852495,139852756	-19657	3.7	6.58	4.16	Intergenic	ChIP_H3K4me1_C2C12_6hDAPT_repl1	C2C12_ChIP_H3K4me1_6hDAPT
GSM1101725	38169	H3K4me1	chr4:139841379,139841706	-8574	3.96	11.47	8.14	Intergenic	ChIP_H3K4me1_C2C12_6hDAPT_repl1	C2C12_ChIP_H3K4me1_6hDAPT
GSM1101725	38169	H3K4me1	chr4:139840876,139841173	-8056	4.16	12.68	9.12	Intergenic	ChIP_H3K4me1_C2C12_6hDAPT_repl1	C2C12_ChIP_H3K4me1_6hDAPT
GSM1101725	38169	H3K4me1	chr4:139835332,139835548	-2472	3.46	9.08	6.19	Intergenic	ChIP_H3K4me1_C2C12_6hDAPT_repl1	C2C12_ChIP_H3K4me1_6hDAPT
GSM1101725	38169	H3K4me1	chr4:139811150,139811381	21703	3.54	9.34	6.41	intron (NM_011039, intron 4 of 8)	ChIP_H3K4me1_C2C12_6hDAPT_repl1	C2C12_ChIP_H3K4me1_6hDAPT
GSM1101725	38169	H3K4me1	chr4:139805757,139805956	27112	3.56	11.36	8.04	intron (NM_011039, intron 4 of 8)	ChIP_H3K4me1_C2C12_6hDAPT_repl1	C2C12_ChIP_H3K4me1_6hDAPT
GSM1101725	38169	H3K4me1	chr4:139805059,139805374	27752	2.9	7.4	4.83	intron (NM_011039, intron 4 of 8)	ChIP_H3K4me1_C2C12_6hDAPT_repl1	C2C12_ChIP_H3K4me1_6hDAPT
GSM1101725	38169	H3K4me1	chr4:139804757,139805014	28083	3.01	8.38	5.63	intron (NM_011039, intron 4 of 8)	ChIP_H3K4me1_C2C12_6hDAPT_repl1	C2C12_ChIP_H3K4me1_6hDAPT
GSM1101725	38169	H3K4me1	chr4:139804257,139804403	28638	2.91	7.8	5.16	intron (NM_011039, intron 4 of 8)	ChIP_H3K4me1_C2C12_6hDAPT_repl1	C2C12_ChIP_H3K4me1_6hDAPT
GSM1101725	38169	H3K4me1	chr4:139797775,139797950	35106	3.39	9.53	6.56	intron (NM_011039, intron 4 of 8)	ChIP_H3K4me1_C2C12_6hDAPT_repl1	C2C12_ChIP_H3K4me1_6hDAPT
GSM1101725	38169	H3K4me1	chr4:139796776,139797512	35824	4.45	16.11	11.94	intron (NM_011039, intron 4 of 8)	ChIP_H3K4me1_C2C12_6hDAPT_repl1	C2C12_ChIP_H3K4me1_6hDAPT
GSM1101725	38169	H3K4me1	chr4:139783442,139783774	49360	3.39	7.05	4.55	intron (NM_011039, intron 5 of 8)	ChIP_H3K4me1_C2C12_6hDAPT_repl1	C2C12_ChIP_H3K4me1_6hDAPT
GSM1101725	38169	H3K4me1	chr4:139782724,139783271	49971	4.32	11.1	7.84	intron (NM_011039, intron 5 of 8)	ChIP_H3K4me1_C2C12_6hDAPT_repl1	C2C12_ChIP_H3K4me1_6hDAPT
GSM1101725	38169	H3K4me1	chr4:139771976,139772122	60919	2.46	6.47	4.08	intron (NM_011039, intron 7 of 8)	ChIP_H3K4me1_C2C12_6hDAPT_repl1	C2C12_ChIP_H3K4me1_6hDAPT
GSM1101725	38169	H3K4me1	chr4:139771636,139771859	61221	2.39	6	3.68	intron (NM_011039, intron 7 of 8)	ChIP_H3K4me1_C2C12_6hDAPT_repl1	C2C12_ChIP_H3K4me1_6hDAPT
GSM1101725	38169	H3K4me1	chr4:139770771,139771017	62074	3.36	12.82	9.24	intron (NM_011039, intron 7 of 8)	ChIP_H3K4me1_C2C12_6hDAPT_repl1	C2C12_ChIP_H3K4me1_6hDAPT
GSM1101725	38169	H3K4me1	chr4:139751103,139752125	81354	5.49	17.09	12.75	intron (NM_011039, intron 7 of 8)	ChIP_H3K4me1_C2C12_6hDAPT_repl1	C2C12_ChIP_H3K4me1_6hDAPT
GSM1101725	38169	H3K4me1	chr4:139745293,139745604	87520	3.69	6.79	4.33	intron (NM_011039, intron 8 of 8)	ChIP_H3K4me1_C2C12_6hDAPT_repl1	C2C12_ChIP_H3K4me1_6hDAPT
GSM1101725	38169	H3K4me1	chr4:139744900,139745243	87897	5.02	11.5	8.16	intron (NM_011039, intron 8 of 8)	ChIP_H3K4me1_C2C12_6hDAPT_repl1	C2C12_ChIP_H3K4me1_6hDAPT
GSM1101726	38171	H3K4me1	chr4:139840858,139841685	-8303	4.36	13.34	9.73	Intergenic	ChIP_H3K4me1_C2C12_6hDelta_repl1	C2C12_ChIP_H3K4me1_6hDelta
GSM1101726	38171	H3K4me1	chr4:139835311,139835662	-2518	3.96	10.91	7.75	Intergenic	ChIP_H3K4me1_C2C12_6hDelta_repl1	C2C12_ChIP_H3K4me1_6hDelta
GSM1101726	38171	H3K4me1	chr4:139811294,139811467	21588	2.91	6.68	4.29	intron (NM_011039, intron 4 of 8)	ChIP_H3K4me1_C2C12_6hDelta_repl1	C2C12_ChIP_H3K4me1_6hDelta
GSM1101726	38171	H3K4me1	chr4:139805761,139805933	27121	3.32	10.18	7.15	intron (NM_011039, intron 4 of 8)	ChIP_H3K4me1_C2C12_6hDelta_repl1	C2C12_ChIP_H3K4me1_6hDelta
GSM1101726	38171	H3K4me1	chr4:139805366,139805584	27493	3.35	10.3	7.24	intron (NM_011039, intron 4 of 8)	ChIP_H3K4me1_C2C12_6hDelta_repl1	C2C12_ChIP_H3K4me1_6hDelta
GSM1101726	38171	H3K4me1	chr4:139804829,139805073	28017	3.12	9.18	6.34	intron (NM_011039, intron 4 of 8)	ChIP_H3K4me1_C2C12_6hDelta_repl1	C2C12_ChIP_H3K4me1_6hDelta
GSM1101726	38171	H3K4me1	chr4:139804611,139804786	28270	2.39	5.1	3	intron (NM_011039, intron 4 of 8)	ChIP_H3K4me1_C2C12_6hDelta_repl1	C2C12_ChIP_H3K4me1_6hDelta
GSM1101726	38171	H3K4me1	chr4:139797656,139797969	35156	3.92	12.14	8.75	intron (NM_011039, intron 4 of 8)	ChIP_H3K4me1_C2C12_6hDelta_repl1	C2C12_ChIP_H3K4me1_6hDelta
GSM1101726	38171	H3K4me1	chr4:139796787,139797435	35857	3.69	10.84	7.69	intron (NM_011039, intron 4 of 8)	ChIP_H3K4me1_C2C12_6hDelta_repl1	C2C12_ChIP_H3K4me1_6hDelta
GSM1101726	38171	H3K4me1	chr4:139783196,139783669	49536	4.58	12.1	8.72	intron (NM_011039, intron 5 of 8)	ChIP_H3K4me1_C2C12_6hDelta_repl1	C2C12_ChIP_H3K4me1_6hDelta
GSM1101726	38171	H3K4me1	chr4:139770697,139770898	62171	2.6	7.35	4.84	intron (NM_011039, intron 7 of 8)	ChIP_H3K4me1_C2C12_6hDelta_repl1	C2C12_ChIP_H3K4me1_6hDelta
GSM1101726	38171	H3K4me1	chr4:139751808,139752197	80966	5.08	15.9	11.83	intron (NM_011039, intron 7 of 8)	ChIP_H3K4me1_C2C12_6hDelta_repl1	C2C12_ChIP_H3K4me1_6hDelta
GSM1101726	38171	H3K4me1	chr4:139751127,139751702	81554	6.31	23.24	18.16	intron (NM_011039, intron 7 of 8)	ChIP_H3K4me1_C2C12_6hDelta_repl1	C2C12_ChIP_H3K4me1_6hDelta
GSM1101726	38171	H3K4me1	chr4:139745291,139745522	87562	4.99	11.77	8.44	intron (NM_011039, intron 8 of 8)	ChIP_H3K4me1_C2C12_6hDelta_repl1	C2C12_ChIP_H3K4me1_6hDelta
GSM1101726	38171	H3K4me1	chr4:139744919,139745220	87899	3.79	7.26	4.77	intron (NM_011039, intron 8 of 8)	ChIP_H3K4me1_C2C12_6hDelta_repl1	C2C12_ChIP_H3K4me1_6hDelta
GSM1101727	38170	H3K4me3	chr4:139832645,139832943	174	2.56	7.48	5	intron (NM_011039, intron 1 of 8)	ChIP_H3K4me3_C2C12_6hDAPT_repl1	C2C12_ChIP_H3K4me3_6hDAPT
GSM1101727	38170	H3K4me3	chr4:139832165,139832598	587	3.07	11.57	8.91	intron (NM_011039, intron 1 of 8)	ChIP_H3K4me3_C2C12_6hDAPT_repl1	C2C12_ChIP_H3K4me3_6hDAPT
GSM1101727	38170	H3K4me3	chr4:139831885,139832095	978	2.68	8.49	5.97	intron (NM_011039, intron 1 of 8)	ChIP_H3K4me3_C2C12_6hDAPT_repl1	C2C12_ChIP_H3K4me3_6hDAPT
GSM1101728	38172	H3K4me3	chr4:139832652,139832951	167	2.53	8.48	6	intron (NM_011039, intron 1 of 8)	ChIP_H3K4me3_C2C12_6hDelta_repl1	C2C12_ChIP_H3K4me3_6hDelta
GSM1101728	38172	H3K4me3	chr4:139831959,139832283	847	2.59	9.13	6.62	intron (NM_011039, intron 1 of 8)	ChIP_H3K4me3_C2C12_6hDelta_repl1	C2C12_ChIP_H3K4me3_6hDelta
GSM1101728	38172	H3K4me3	chr4:139831582,139831776	1289	2.57	9	6.5	intron (NM_011039, intron 1 of 8)	ChIP_H3K4me3_C2C12_6hDelta_repl1	C2C12_ChIP_H3K4me3_6hDelta
GSM1101728	38172	H3K4me3	chr4:139821788,139821987	11081	3.38	7.7	5.25	intron (NM_011039, intron 4 of 8)	ChIP_H3K4me3_C2C12_6hDelta_repl1	C2C12_ChIP_H3K4me3_6hDelta
GSM1197187	34988	H3K4me1	chr4:139863067,139863243	-30187	4.53	7.6	5.04	Intergenic	MB_H3K4me1_ChIPseq	C2C12
GSM1197187	34988	H3K4me1	chr4:139841049,139841222	-8167	3.74	7.4	4.88	Intergenic	MB_H3K4me1_ChIPseq	C2C12
GSM1197187	34988	H3K4me1	chr4:139835772,139835935	-2885	3.45	6.73	4.3	Intergenic	MB_H3K4me1_ChIPseq	C2C12
GSM1197187	34988	H3K4me1	chr4:139835418,139835631	-2556	3.66	7.46	4.93	Intergenic	MB_H3K4me1_ChIPseq	C2C12
GSM1197187	34988	H3K4me1	chr4:139821018,139821348	11785	3.85	7.92	5.32	intron (NM_011039, intron 4 of 8)	MB_H3K4me1_ChIPseq	C2C12
GSM1197187	34988	H3K4me1	chr4:139805171,139805581	27592	4.88	15.63	12.04	intron (NM_011039, intron 4 of 8)	MB_H3K4me1_ChIPseq	C2C12
GSM1197187	34988	H3K4me1	chr4:139804504,139805062	28185	4.97	16.62	12.91	intron (NM_011039, intron 4 of 8)	MB_H3K4me1_ChIPseq	C2C12
GSM1197187	34988	H3K4me1	chr4:139797580,139797942	35207	5.42	18.42	14.5	intron (NM_011039, intron 4 of 8)	MB_H3K4me1_ChIPseq	C2C12
GSM1197187	34988	H3K4me1	chr4:139797032,139797392	35756	5.92	21.17	16.95	intron (NM_011039, intron 4 of 8)	MB_H3K4me1_ChIPseq	C2C12
GSM1197187	34988	H3K4me1	chr4:139775575,139775858	57252	3.81	10.99	7.98	intron (NM_011039, intron 7 of 8)	MB_H3K4me1_ChIPseq	C2C12
GSM1197187	34988	H3K4me1	chr4:139775132,139775347	57729	3.67	11.27	8.22	intron (NM_011039, intron 7 of 8)	MB_H3K4me1_ChIPseq	C2C12
GSM1197187	34988	H3K4me1	chr4:139771846,139772210	60940	4.08	16.41	12.73	intron (NM_011039, intron 7 of 8)	MB_H3K4me1_ChIPseq	C2C12
GSM1197187	34988	H3K4me1	chr4:139770295,139770578	62532	3.62	11.83	8.71	intron (NM_011039, intron 7 of 8)	MB_H3K4me1_ChIPseq	C2C12
GSM1197187	34988	H3K4me1	chr4:139769956,139770163	62909	3.42	9.87	7	intron (NM_011039, intron 7 of 8)	MB_H3K4me1_ChIPseq	C2C12
GSM1197187	34988	H3K4me1	chr4:139751657,139751974	81153	5.31	13.23	9.93	intron (NM_011039, intron 7 of 8)	MB_H3K4me1_ChIPseq	C2C12
GSM1197187	34988	H3K4me1	chr4:139751161,139751478	81649	6.88	20.33	16.2	intron (NM_011039, intron 7 of 8)	MB_H3K4me1_ChIPseq	C2C12
GSM1197188	34983	H3K4me1	chr4:139841097,139841243	-8202	3.98	8.22	5.06	Intergenic	MT_H3K4me1_ChIPseq	C2C12
GSM1197188	34983	H3K4me1	chr4:139821078,139821224	11817	4.33	8.99	5.67	intron (NM_011039, intron 4 of 8)	MT_H3K4me1_ChIPseq	C2C12
GSM1197188	34983	H3K4me1	chr4:139805247,139805401	27644	3.37	7.89	4.8	intron (NM_011039, intron 4 of 8)	MT_H3K4me1_ChIPseq	C2C12
GSM1197188	34983	H3K4me1	chr4:139797628,139797896	35206	5.16	14.33	10.02	intron (NM_011039, intron 4 of 8)	MT_H3K4me1_ChIPseq	C2C12
GSM1197188	34983	H3K4me1	chr4:139782587,139782806	50272	3.28	7.19	4.26	intron (NM_011039, intron 5 of 8)	MT_H3K4me1_ChIPseq	C2C12
GSM1197188	34983	H3K4me1	chr4:139770251,139770565	62560	3.36	8.98	5.66	intron (NM_011039, intron 7 of 8)	MT_H3K4me1_ChIPseq	C2C12
GSM1197188	34983	H3K4me1	chr4:139751796,139751973	81084	4.3	9.23	5.85	intron (NM_011039, intron 7 of 8)	MT_H3K4me1_ChIPseq	C2C12
GSM1197188	34983	H3K4me1	chr4:139745584,139745747	87303	4.21	9.31	5.92	intron (NM_011039, intron 8 of 8)	MT_H3K4me1_ChIPseq	C2C12
GSM628005	5892	H3K4me3	chr4:139835843,139836103	-3005	2.89	19.41	17.01	Intergenic	MB_H3K4me3_ChIPSeq	C2C12 myoblasts
GSM628005	5892	H3K4me3	chr4:139833835,139834206	-1052	3.04	26.17	23.68	Intergenic	MB_H3K4me3_ChIPSeq	C2C12 myoblasts
GSM628005	5892	H3K4me3	chr4:139833402,139833667	-566	2.73	20.54	18.12	promoter-TSS (NM_011039)	MB_H3K4me3_ChIPSeq	C2C12 myoblasts
GSM628005	5892	H3K4me3	chr4:139832331,139832873	366	2.79	22.31	19.87	intron (NM_011039, intron 1 of 8)	MB_H3K4me3_ChIPSeq	C2C12 myoblasts
GSM628005	5892	H3K4me3	chr4:139831249,139832053	1317	2.66	19.77	17.36	intron (NM_011039, intron 1 of 8)	MB_H3K4me3_ChIPSeq	C2C12 myoblasts
GSM628005	5892	H3K4me3	chr4:139821765,139822342	10915	4.57	20.47	18.05	intron (NM_011039, intron 4 of 8)	MB_H3K4me3_ChIPSeq	C2C12 myoblasts
GSM628005	5892	H3K4me3	chr4:139821168,139821463	11653	3.84	13.72	11.4	intron (NM_011039, intron 4 of 8)	MB_H3K4me3_ChIPSeq	C2C12 myoblasts
GSM628006	5893	H3K4me3	chr4:139833856,139834083	-1001	2.48	12.36	9.98	Intergenic	MT_H3K4me3_ChIPSeq	C2C12 myoblasts
GSM628006	5893	H3K4me3	chr4:139833433,139833633	-565	2.86	18.22	15.76	promoter-TSS (NM_011039)	MT_H3K4me3_ChIPSeq	C2C12 myoblasts
GSM628006	5893	H3K4me3	chr4:139832362,139832761	407	2.38	12.08	9.71	intron (NM_011039, intron 1 of 8)	MT_H3K4me3_ChIPSeq	C2C12 myoblasts
GSM628006	5893	H3K4me3	chr4:139831523,139831728	1343	2.8	18.83	16.36	intron (NM_011039, intron 1 of 8)	MT_H3K4me3_ChIPSeq	C2C12 myoblasts
GSM628006	5893	H3K4me3	chr4:139831264,139831450	1611	1.94	6.9	4.64	intron (NM_011039, intron 1 of 8)	MT_H3K4me3_ChIPSeq	C2C12 myoblasts
GSM628006	5893	H3K4me3	chr4:139830659,139830847	2215	2.32	11.35	8.99	intron (NM_011039, intron 1 of 8)	MT_H3K4me3_ChIPSeq	C2C12 myoblasts
GSM628006	5893	H3K4me3	chr4:139830127,139830434	2688	2.47	13.48	11.09	exon (NM_011039, exon 2 of 9)	MT_H3K4me3_ChIPSeq	C2C12 myoblasts
GSM628006	5893	H3K4me3	chr4:139823868,139824084	8992	2.58	8.46	6.16	intron (NM_011039, intron 4 of 8)	MT_H3K4me3_ChIPSeq	C2C12 myoblasts
GSM628006	5893	H3K4me3	chr4:139822131,139822304	10751	2.8	8.39	6.09	intron (NM_011039, intron 4 of 8)	MT_H3K4me3_ChIPSeq	C2C12 myoblasts
GSM628006	5893	H3K4me3	chr4:139821720,139822050	11083	4.42	21.64	19.13	intron (NM_011039, intron 4 of 8)	MT_H3K4me3_ChIPSeq	C2C12 myoblasts
GSM628006	5893	H3K4me3	chr4:139821155,139821485	11648	5.24	27.79	25.21	intron (NM_011039, intron 4 of 8)	MT_H3K4me3_ChIPSeq	C2C12 myoblasts
GSM628007	5894	H3K27me3	chr4:139865718,139865759	-32770	7.88	12.44	7.17	Intergenic	MB_H3K27me3_ChIPSeq	C2C12 myoblasts
GSM628009	5896	H3K36me3	chr4:139778027,139778240	54835	4.19	11.83	7.36	intron (NM_011039, intron 7 of 8)	CTL_H3K36me3_ChIPSeq	C2C12 myoblasts
GSM721289	302	H3K4me1	chr4:139862931,139863114	-30054	3.18	5.68	2.99	Intergenic	H3K4me1_MT	C2C12 myotubes differentiated for 96h
GSM721289	302	H3K4me1	chr4:139804592,139804855	28245	3.02	8.61	5.1	intron (NM_011039, intron 4 of 8)	H3K4me1_MT	C2C12 myotubes differentiated for 96h
GSM721289	302	H3K4me1	chr4:139797738,139797892	35153	3.43	9.69	5.89	intron (NM_011039, intron 4 of 8)	H3K4me1_MT	C2C12 myotubes differentiated for 96h
GSM721289	302	H3K4me1	chr4:139796992,139797223	35861	3.05	7.53	4.32	intron (NM_011039, intron 4 of 8)	H3K4me1_MT	C2C12 myotubes differentiated for 96h
GSM721289	302	H3K4me1	chr4:139751245,139751555	81568	4.29	13.72	8.94	intron (NM_011039, intron 7 of 8)	H3K4me1_MT	C2C12 myotubes differentiated for 96h
GSM721290	305	H3K4me2	chr4:139835636,139835845	-2772	4.07	10.39	7.52	Intergenic	H3K4me2_MB	Growing C2C12 myoblasts
GSM721290	305	H3K4me2	chr4:139833927,139834077	-1034	3	6.59	4.06	Intergenic	H3K4me2_MB	Growing C2C12 myoblasts
GSM721290	305	H3K4me2	chr4:139805225,139805388	27662	5.05	7.86	5.21	intron (NM_011039, intron 4 of 8)	H3K4me2_MB	Growing C2C12 myoblasts
GSM721290	305	H3K4me2	chr4:139770938,139771134	61932	7.59	16.19	12.82	intron (NM_011039, intron 7 of 8)	H3K4me2_MB	Growing C2C12 myoblasts
GSM721300	309	H3K9ac	chr4:139853732,139853929	-20862	5.81	8.77	5.39	Intergenic	H3K9Ac_MB	Growing C2C12 myoblasts
GSM721302	297	H3K18ac	chr4:139867571,139867717	-34676	3.95	7.33	4.12	Intergenic	H3K18Ac_MB	Growing C2C12 myoblasts
GSM721302	297	H3K18ac	chr4:139853609,139853959	-20816	4.95	14.47	10.05	Intergenic	H3K18Ac_MB	Growing C2C12 myoblasts
GSM721302	297	H3K18ac	chr4:139757599,139757775	75281	4.03	11.7	7.69	intron (NM_011039, intron 7 of 8)	H3K18Ac_MB	Growing C2C12 myoblasts
GSM818946	8339	H3K4me3	chr4:139832501,139832990	223	8.54	18.36	15.79	intron (NM_011039, intron 1 of 8)	H3K4me3 ChIP-Seq in Sox3-transfected C2C12 cells	C2C12 muscle progenitor cells
GSM818947	8340	H3K4me3	chr4:139867488,139867707	-34629	4.49	7.23	3.78	Intergenic	H3K4me3 ChIP-Seq in GFP-transfected C2C12 cells	C2C12 muscle progenitor cells
GSM818947	8340	H3K4me3	chr4:139828985,139829146	3903	4.31	11.37	7.02	intron (NM_011039, intron 3 of 8)	H3K4me3 ChIP-Seq in GFP-transfected C2C12 cells	C2C12 muscle progenitor cells
GSM818948	8341	H3K27me3	chr4:139831827,139833568	271	4.89	10.07	7.74	intron (NM_011039, intron 1 of 8)	H3K27me3 ChIP-Seq in Sox3-transfected C2C12 cells	C2C12 muscle progenitor cells
GSM818948	8341	H3K27me3	chr4:139821471,139821811	11327	3.9	4.73	2.52	intron (NM_011039, intron 4 of 8)	H3K27me3 ChIP-Seq in Sox3-transfected C2C12 cells	C2C12 muscle progenitor cells
GSM818948	8341	H3K27me3	chr4:139771020,139771324	61796	4.12	5.13	2.91	intron (NM_011039, intron 7 of 8)	H3K27me3 ChIP-Seq in Sox3-transfected C2C12 cells	C2C12 muscle progenitor cells
GSM822511	35864	H3K4me2	chr4:139821708,139821936	11146	5.73	8.37	5.63	intron (NM_011039, intron 4 of 8)	H3K4me2_ChIPSeq_mb	C2C12 myoblast
GSM822511	35864	H3K4me2	chr4:139804895,139805049	27996	7.42	11.28	8.32	intron (NM_011039, intron 4 of 8)	H3K4me2_ChIPSeq_mb	C2C12 myoblast
GSM822511	35864	H3K4me2	chr4:139771017,139771196	61862	5.25	7.89	5.19	intron (NM_011039, intron 7 of 8)	H3K4me2_ChIPSeq_mb	C2C12 myoblast
GSM822511	35864	H3K4me2	chr4:139751355,139751673	81454	5.68	7.87	5.18	intron (NM_011039, intron 7 of 8)	H3K4me2_ChIPSeq_mb	C2C12 myoblast
GSM822512	35863	H3K4me1	chr4:139841072,139841447	-8291	7.45	13.67	10.17	Intergenic	H3K4me1_ChIPSeq_mb	C2C12 myoblast
GSM822512	35863	H3K4me1	chr4:139821291,139821467	11589	4.91	6.6	3.95	intron (NM_011039, intron 4 of 8)	H3K4me1_ChIPSeq_mb	C2C12 myoblast
GSM822512	35863	H3K4me1	chr4:139804833,139805473	27815	8.02	17.93	14.06	intron (NM_011039, intron 4 of 8)	H3K4me1_ChIPSeq_mb	C2C12 myoblast
GSM822512	35863	H3K4me1	chr4:139797606,139797889	35221	4.86	8.17	5.29	intron (NM_011039, intron 4 of 8)	H3K4me1_ChIPSeq_mb	C2C12 myoblast
GSM822512	35863	H3K4me1	chr4:139797126,139797348	35731	4.56	7.34	4.59	intron (NM_011039, intron 4 of 8)	H3K4me1_ChIPSeq_mb	C2C12 myoblast
GSM822512	35863	H3K4me1	chr4:139772033,139772201	60851	4.82	12.72	9.32	intron (NM_011039, intron 7 of 8)	H3K4me1_ChIPSeq_mb	C2C12 myoblast
GSM822512	35863	H3K4me1	chr4:139770042,139770233	62831	4.74	11.19	7.95	intron (NM_011039, intron 7 of 8)	H3K4me1_ChIPSeq_mb	C2C12 myoblast
GSM822512	35863	H3K4me1	chr4:139751711,139751972	81127	5.96	10.01	6.91	intron (NM_011039, intron 7 of 8)	H3K4me1_ChIPSeq_mb	C2C12 myoblast
GSM822512	35863	H3K4me1	chr4:139751197,139751471	81634	6.83	12.22	8.87	intron (NM_011039, intron 7 of 8)	H3K4me1_ChIPSeq_mb	C2C12 myoblast
GSM918408	37053	H3	chr4:139828936,139829097	3952	4.18	10.41	5.97	intron (NM_011039, intron 3 of 8)	Caltech_ChipSeq_C2C12_H3K27me3_Control_32bp	C2C12
GSM918413	37051	H3	chr4:139833376,139833579	-509	3.65	8.19	6.03	promoter-TSS (NM_011039)	Caltech_ChipSeq_C2C12_H3K4me2_(ab32356)_Control_50bp_EqS_2.0pct_60hr	C2C12
GSM918413	37051	H3	chr4:139832228,139832887	411	3.72	9.13	6.92	intron (NM_011039, intron 1 of 8)	Caltech_ChipSeq_C2C12_H3K4me2_(ab32356)_Control_50bp_EqS_2.0pct_60hr	C2C12
GSM918413	37051	H3	chr4:139821659,139822040	11119	5.46	10.6	8.31	intron (NM_011039, intron 4 of 8)	Caltech_ChipSeq_C2C12_H3K4me2_(ab32356)_Control_50bp_EqS_2.0pct_60hr	C2C12
GSM918413	37051	H3	chr4:139821307,139821569	11530	6.34	13.44	11.01	intron (NM_011039, intron 4 of 8)	Caltech_ChipSeq_C2C12_H3K4me2_(ab32356)_Control_50bp_EqS_2.0pct_60hr	C2C12
GSM918413	37051	H3	chr4:139805155,139805451	27665	5.29	7.95	5.8	intron (NM_011039, intron 4 of 8)	Caltech_ChipSeq_C2C12_H3K4me2_(ab32356)_Control_50bp_EqS_2.0pct_60hr	C2C12
GSM918413	37051	H3	chr4:139804739,139805051	28073	4.85	6.97	4.88	intron (NM_011039, intron 4 of 8)	Caltech_ChipSeq_C2C12_H3K4me2_(ab32356)_Control_50bp_EqS_2.0pct_60hr	C2C12
GSM918413	37051	H3	chr4:139770631,139771662	61822	7.48	21.27	18.46	intron (NM_011039, intron 7 of 8)	Caltech_ChipSeq_C2C12_H3K4me2_(ab32356)_Control_50bp_EqS_2.0pct_60hr	C2C12
GSM918413	37051	H3	chr4:139751638,139751933	81183	6.18	10.01	7.75	intron (NM_011039, intron 7 of 8)	Caltech_ChipSeq_C2C12_H3K4me2_(ab32356)_Control_50bp_EqS_2.0pct_60hr	C2C12
GSM918413	37051	H3	chr4:139751354,139751584	81499	6.18	10.01	7.75	intron (NM_011039, intron 7 of 8)	Caltech_ChipSeq_C2C12_H3K4me2_(ab32356)_Control_50bp_EqS_2.0pct_60hr	C2C12
GSM918414	37052	H3	chr4:139828909,139829090	3969	5.65	15.2	10.05	intron (NM_011039, intron 3 of 8)	Caltech_ChipSeq_C2C12_H3K27me3_Control_32bp_EqS_2.0pct_60hr	C2C12
GSM918422	37054	H3ac	chr4:139865619,139865869	-32776	6.99	12.08	9.51	Intergenic	Caltech_ChipSeq_C2C12_H3ac_(06-599)_Control_32bp	C2C12
GSM918422	37054	H3ac	chr4:139832550,139832792	297	4.14	8.01	5.56	intron (NM_011039, intron 1 of 8)	Caltech_ChipSeq_C2C12_H3ac_(06-599)_Control_32bp	C2C12
GSM918422	37054	H3ac	chr4:139821913,139822073	10975	5.51	9.97	7.46	intron (NM_011039, intron 4 of 8)	Caltech_ChipSeq_C2C12_H3ac_(06-599)_Control_32bp	C2C12
GSM918422	37054	H3ac	chr4:139821390,139821874	11336	6.74	13.74	11.14	intron (NM_011039, intron 4 of 8)	Caltech_ChipSeq_C2C12_H3ac_(06-599)_Control_32bp	C2C12
GSM918422	37054	H3ac	chr4:139771381,139771610	61473	4.49	8.12	5.67	intron (NM_011039, intron 7 of 8)	Caltech_ChipSeq_C2C12_H3ac_(06-599)_Control_32bp	C2C12
GSM918422	37054	H3ac	chr4:139770980,139771133	61912	5.52	11.47	8.91	intron (NM_011039, intron 7 of 8)	Caltech_ChipSeq_C2C12_H3ac_(06-599)_Control_32bp	C2C12
GSM918423	37038	H3ac	chr4:139865606,139865871	-32770	13.09	45.98	42.23	Intergenic	Caltech_ChipSeq_C2C12_H3ac_(06-599)_Control_32bp_EqS_2.0pct_24hr	C2C12
GSM918423	37038	H3ac	chr4:139821644,139821977	11158	4.52	7.88	5.26	intron (NM_011039, intron 4 of 8)	Caltech_ChipSeq_C2C12_H3ac_(06-599)_Control_32bp_EqS_2.0pct_24hr	C2C12
GSM921130	38552	H3K27ac	chr4:139858621,139858769	-25727	6.18	12.33	9.87	Intergenic	H3K27ac_MB_replicate1	Growing C1C12 myoblasts
GSM921130	38552	H3K27ac	chr4:139835944,139836112	-3060	3.61	16.46	13.85	Intergenic	H3K27ac_MB_replicate1	Growing C1C12 myoblasts
GSM921130	38552	H3K27ac	chr4:139832536,139832896	252	2.45	8.58	6.3	intron (NM_011039, intron 1 of 8)	H3K27ac_MB_replicate1	Growing C1C12 myoblasts
GSM921130	38552	H3K27ac	chr4:139830088,139830365	2742	2.58	9.34	7.02	exon (NM_011039, exon 2 of 9)	H3K27ac_MB_replicate1	Growing C1C12 myoblasts
GSM921130	38552	H3K27ac	chr4:139822499,139822664	10387	3.79	16.65	14.03	intron (NM_011039, intron 4 of 8)	H3K27ac_MB_replicate1	Growing C1C12 myoblasts
GSM921130	38552	H3K27ac	chr4:139821688,139822318	10965	4.54	23.52	20.67	intron (NM_011039, intron 4 of 8)	H3K27ac_MB_replicate1	Growing C1C12 myoblasts
GSM921130	38552	H3K27ac	chr4:139821182,139821464	11645	3.12	10.39	8.02	intron (NM_011039, intron 4 of 8)	H3K27ac_MB_replicate1	Growing C1C12 myoblasts
GSM921130	38552	H3K27ac	chr4:139805159,139805868	27455	6.18	22.84	20.01	intron (NM_011039, intron 4 of 8)	H3K27ac_MB_replicate1	Growing C1C12 myoblasts
GSM921130	38552	H3K27ac	chr4:139797541,139797735	35330	5.55	22.33	19.52	intron (NM_011039, intron 4 of 8)	H3K27ac_MB_replicate1	Growing C1C12 myoblasts
GSM921130	38552	H3K27ac	chr4:139797067,139797481	35694	6.55	29.8	26.75	intron (NM_011039, intron 4 of 8)	H3K27ac_MB_replicate1	Growing C1C12 myoblasts
GSM921130	38552	H3K27ac	chr4:139775435,139775663	57419	4.01	16.95	14.32	intron (NM_011039, intron 7 of 8)	H3K27ac_MB_replicate1	Growing C1C12 myoblasts
GSM921130	38552	H3K27ac	chr4:139771786,139772007	61072	3.62	16.25	13.65	intron (NM_011039, intron 7 of 8)	H3K27ac_MB_replicate1	Growing C1C12 myoblasts
GSM921130	38552	H3K27ac	chr4:139771271,139771659	61503	4.17	21.77	18.98	intron (NM_011039, intron 7 of 8)	H3K27ac_MB_replicate1	Growing C1C12 myoblasts
GSM921130	38552	H3K27ac	chr4:139770959,139771126	61926	3.94	19.61	16.89	intron (NM_011039, intron 7 of 8)	H3K27ac_MB_replicate1	Growing C1C12 myoblasts
GSM921130	38552	H3K27ac	chr4:139769384,139769777	63388	3.4	13.45	10.95	intron (NM_011039, intron 7 of 8)	H3K27ac_MB_replicate1	Growing C1C12 myoblasts
GSM921130	38552	H3K27ac	chr4:139760439,139760611	72443	3.82	7.85	5.62	intron (NM_011039, intron 7 of 8)	H3K27ac_MB_replicate1	Growing C1C12 myoblasts
GSM921130	38552	H3K27ac	chr4:139751159,139751798	81490	5.77	19.9	17.17	intron (NM_011039, intron 7 of 8)	H3K27ac_MB_replicate1	Growing C1C12 myoblasts
GSM921130	38552	H3K27ac	chr4:139746011,139746182	86872	4.32	10.77	8.39	intron (NM_011039, intron 8 of 8)	H3K27ac_MB_replicate1	Growing C1C12 myoblasts
GSM921131	38556	H3K27ac	chr4:139853626,139853923	-20806	4.32	7.8	5.4	Intergenic	H3K27ac_MB_replicate2	Growing C1C12 myoblasts
GSM921131	38556	H3K27ac	chr4:139822100,139822249	10794	2.75	7.37	5	intron (NM_011039, intron 4 of 8)	H3K27ac_MB_replicate2	Growing C1C12 myoblasts
GSM921131	38556	H3K27ac	chr4:139821885,139822062	10995	3.94	15.53	12.61	intron (NM_011039, intron 4 of 8)	H3K27ac_MB_replicate2	Growing C1C12 myoblasts
GSM921131	38556	H3K27ac	chr4:139805159,139805577	27600	5.24	16.38	13.4	intron (NM_011039, intron 4 of 8)	H3K27ac_MB_replicate2	Growing C1C12 myoblasts
GSM921131	38556	H3K27ac	chr4:139804837,139805030	28035	3.83	9.46	6.94	intron (NM_011039, intron 4 of 8)	H3K27ac_MB_replicate2	Growing C1C12 myoblasts
GSM921131	38556	H3K27ac	chr4:139797593,139797952	35196	5.21	19.96	16.77	intron (NM_011039, intron 4 of 8)	H3K27ac_MB_replicate2	Growing C1C12 myoblasts
GSM921131	38556	H3K27ac	chr4:139796980,139797448	35754	5.38	20.93	17.68	intron (NM_011039, intron 4 of 8)	H3K27ac_MB_replicate2	Growing C1C12 myoblasts
GSM921131	38556	H3K27ac	chr4:139775217,139775375	57672	3.33	12.19	9.48	intron (NM_011039, intron 7 of 8)	H3K27ac_MB_replicate2	Growing C1C12 myoblasts
GSM921131	38556	H3K27ac	chr4:139771788,139772216	60966	3.65	16.91	13.9	intron (NM_011039, intron 7 of 8)	H3K27ac_MB_replicate2	Growing C1C12 myoblasts
GSM921131	38556	H3K27ac	chr4:139770935,139771125	61938	4.06	20.84	17.6	intron (NM_011039, intron 7 of 8)	H3K27ac_MB_replicate2	Growing C1C12 myoblasts
GSM921131	38556	H3K27ac	chr4:139751233,139751900	81402	5.66	17.98	14.91	intron (NM_011039, intron 7 of 8)	H3K27ac_MB_replicate2	Growing C1C12 myoblasts
GSM921132	38548	H3K27ac	chr4:139806948,139807094	25947	3.85	7.13	4.66	intron (NM_011039, intron 4 of 8)	H3K27ac_MT_replicate1	C1C12 myotubes differentiated for 96h
GSM921132	38548	H3K27ac	chr4:139797167,139797426	35672	4.79	10.97	8.12	intron (NM_011039, intron 4 of 8)	H3K27ac_MT_replicate1	C1C12 myotubes differentiated for 96h
GSM921132	38548	H3K27ac	chr4:139770974,139771169	61897	5.66	18.38	14.92	intron (NM_011039, intron 7 of 8)	H3K27ac_MT_replicate1	C1C12 myotubes differentiated for 96h
GSM921132	38548	H3K27ac	chr4:139751651,139751797	81244	3.72	6.37	3.98	intron (NM_011039, intron 7 of 8)	H3K27ac_MT_replicate1	C1C12 myotubes differentiated for 96h
GSM921133	38545	H3K27ac	chr4:139807152,139807310	25737	4.14	7.74	5.14	intron (NM_011039, intron 4 of 8)	H3K27ac_MT_replicate2	C1C12 myotubes differentiated for 96h
GSM921133	38545	H3K27ac	chr4:139806949,139807106	25941	3.97	7.11	4.59	intron (NM_011039, intron 4 of 8)	H3K27ac_MT_replicate2	C1C12 myotubes differentiated for 96h
GSM921133	38545	H3K27ac	chr4:139797595,139797929	35206	4.83	11.07	8.13	intron (NM_011039, intron 4 of 8)	H3K27ac_MT_replicate2	C1C12 myotubes differentiated for 96h
GSM921133	38545	H3K27ac	chr4:139797116,139797420	35700	4.19	8.69	5.99	intron (NM_011039, intron 4 of 8)	H3K27ac_MT_replicate2	C1C12 myotubes differentiated for 96h
GSM921133	38545	H3K27ac	chr4:139775169,139775349	57709	4.74	12.86	9.75	intron (NM_011039, intron 7 of 8)	H3K27ac_MT_replicate2	C1C12 myotubes differentiated for 96h
GSM921133	38545	H3K27ac	chr4:139770950,139771144	61921	4.28	10.97	8.04	intron (NM_011039, intron 7 of 8)	H3K27ac_MT_replicate2	C1C12 myotubes differentiated for 96h
GSM921133	38545	H3K27ac	chr4:139751391,139751537	81504	4.67	9.41	6.63	intron (NM_011039, intron 7 of 8)	H3K27ac_MT_replicate2	C1C12 myotubes differentiated for 96h
*Notes:
The peaks are downloaded through CistromeDB. (http://cistrome.org/db/#/)
SampleID : Curated from GEO,cistromeDB or ENCODE
Factors : The name of trans-acting factors or histone modifications
Visualization : Links to UCSC and washU
Sequence : For user to get the nucleotide sequenece for selected peak
Distance : From the summit of selected peak to the promoter of gene of interest
Score : Fold enrichment score calculated by MACS2
-log10(p value) : -log10(p value) calculated by MACS2
-log10(q value) : -log10(q value) calculated by MACS2
Attribute : Seven genomic features based on RefSeq annotations were assigned to each peak:
	1. Promoter: -1kb to +100bp of transcription start site (TSS)
	2. TTS region: -100 bp to +1kb of transcription termination site (TTS)
	3. Exon
	4. 5' UTR (untranslated region) Exon
	5. 3' UTR (untranslated region) Exon
	6. Intron
	7. Intergenic regions
Title : The title of selected sample from GEO
Source Name : The detail description for the selected sample from GEO
